# Supplementary material for: ﻿Four new species of Anyphaena Sundevall, 1833 from Xizang, China (Araneae, Anyphaenidae)
Source: Zookeys. 2024 Mar 21;1196:1–14. doi: 10.3897/zookeys.1196.119509 (PMC10979179; doi:10.3897/zookeys.1196.119509)
Supplement: XML Treatment for Anyphaena cibagou [file zookeys.1196.119509-treatment1.xml]

<!DOCTYPE tp:taxon-treatment
  PUBLIC "-//TaxonX//DTD Taxonomic Treatment Publishing DTD v0 20100105//EN" "tax-treatment-NSO.dtd">
<tp:taxon-treatment xmlns:tp="http://www.plazi.org/taxpub"><tp:treatment-meta><kwd-group><label>Taxon classification</label><kwd>
                <named-content content-type="kingdom">Animalia</named-content>
              </kwd><kwd>
                <named-content content-type="order">Araneae</named-content>
              </kwd><kwd>
                <named-content content-type="family">Anyphaenidae</named-content>
              </kwd></kwd-group><mixed-citation publication-type="journal"><person-group><name><surname>Li</surname><given-names>Shikai</given-names></name><name><surname>Wang</surname><given-names>Shilin</given-names></name><name><surname>Mi</surname><given-names>Xiaoqi</given-names></name><name><surname>Wang</surname><given-names>Cheng</given-names></name></person-group><article-title>﻿Four new species of <italic><tp:taxon-name><tp:taxon-name-part taxon-name-part-type="genus" reg="Anyphaena">Anyphaena</tp:taxon-name-part></tp:taxon-name></italic> Sundevall, 1833 from Xizang, China (<tp:taxon-name><tp:taxon-name-part taxon-name-part-type="order">Araneae</tp:taxon-name-part></tp:taxon-name>, <tp:taxon-name><tp:taxon-name-part taxon-name-part-type="family">Anyphaenidae</tp:taxon-name-part></tp:taxon-name>)</article-title><source>Zookeys</source><day>21</day><month>03</month><year>2024</year><volume>1196</volume><fpage>1</fpage><lpage>14</lpage><pub-id pub-id-type="doi">10.3897/zookeys.1196.119509</pub-id></mixed-citation></tp:treatment-meta><tp:nomenclature><label>﻿</label><tp:taxon-name>
              <object-id xmlns:xlink="http://www.w3.org/1999/xlink" content-type="arpha" xlink:type="simple">45EDDA98-FE59-545D-8AB8-3D2B6B4683AA</object-id>
              <tp:taxon-name-part taxon-name-part-type="genus" reg="Anyphaena">Anyphaena</tp:taxon-name-part>
              <tp:taxon-name-part taxon-name-part-type="species" reg="cibagou">cibagou</tp:taxon-name-part>
              <object-id xmlns:xlink="http://www.w3.org/1999/xlink" content-type="zoobank" xlink:type="simple">https://zoobank.org/1179C7E2-BBB7-42DB-94D2-9A7857BA90A7</object-id>
            </tp:taxon-name><tp:taxon-authority>Wang &amp; Mi</tp:taxon-authority><tp:taxon-status xmlns:xlink="http://www.w3.org/1999/xlink" xlink:type="simple">sp. nov.</tp:taxon-status><xref ref-type="fig" rid="F1">Figs 1A–C</xref><xref ref-type="fig" rid="F2">, 2</xref><xref ref-type="fig" rid="F4">, 4A</xref><xref ref-type="fig" rid="F6">, 6A</xref></tp:nomenclature><tp:treatment-sec sec-type="type material" id="SECID0EJNAE"><title>Type material.</title><p><bold><italic>Holotype</italic></bold> ♂ (<abbrev xmlns:xlink="http://www.w3.org/1999/xlink" xlink:title="Tongren University" id="ABBRID0EUNAE" xlink:type="simple">TRU</abbrev>-XZ-ANY-0001), China: Xizang Autonomous Region, Linzhi City, Chayu County, Cibagou National Nature Reserve (<named-content xmlns:xlink="http://www.w3.org/1999/xlink" content-type="dwc:verbatimCoordinates" xlink:type="simple"><named-content content-type="geo-json" specific-use="{&#34;type&#34;:&#34;Point&#34;,&#34;coordinates&#34;:[97.066833,28.600500]}" id="NCID0E2NAE" xlink:type="simple">28°36.03′N, 97°4.01′E</named-content></named-content>, ca 2200 m), 14 Aug. 2023, C. Wang and H. Yao leg. <bold><italic>Paratypes</italic></bold> 1♀ (<abbrev xmlns:xlink="http://www.w3.org/1999/xlink" xlink:title="Tongren University" id="ABBRID0EDOAE" xlink:type="simple">TRU</abbrev>-XZ-ANY-0002), same data as for holotype; 1♀ (<abbrev xmlns:xlink="http://www.w3.org/1999/xlink" xlink:title="Tongren University" id="ABBRID0EHOAE" xlink:type="simple">TRU</abbrev>-XZ-ANY-0003), Cibagou National Nature Reserve (<named-content xmlns:xlink="http://www.w3.org/1999/xlink" content-type="dwc:verbatimCoordinates" xlink:type="simple"><named-content content-type="geo-json" specific-use="{&#34;type&#34;:&#34;Point&#34;,&#34;coordinates&#34;:[97.047667,28.690500]}" id="NCID0EOOAE" xlink:type="simple">28°41.43′N, 97°2.86′E</named-content></named-content>, ca 2570 m), 25 Jun. 2023, C. Wang leg.</p></tp:treatment-sec><tp:treatment-sec sec-type="etymology" id="SECID0ETOAE"><title>Etymology.</title><p>The specific name is a noun in apposition and refers to the type of locality, Cibagou National Nature Reserve.</p></tp:treatment-sec><tp:treatment-sec sec-type="diagnosis" id="SECID0EYOAE"><title>Diagnosis.</title><p>The species is closely similar to that of <italic><tp:taxon-name><tp:taxon-name-part taxon-name-part-type="genus" reg="Anyphaena">A.</tp:taxon-name-part><tp:taxon-name-part taxon-name-part-type="species" reg="linzhi">linzhi</tp:taxon-name-part></tp:taxon-name></italic> sp. nov., in habitus and copulatory organs, but it can be easily distinguished by the following: 1) the main portion of the median apophysis is almost oval, and slightly longer than wide in ventral view (Fig. <xref ref-type="fig" rid="F2">2B</xref>), vs elongate-oval, more than two times longer than wide in <italic><tp:taxon-name><tp:taxon-name-part taxon-name-part-type="genus" reg="Anyphaena">A.</tp:taxon-name-part><tp:taxon-name-part taxon-name-part-type="species" reg="linzhi">linzhi</tp:taxon-name-part></tp:taxon-name></italic> sp. nov. (Fig. <xref ref-type="fig" rid="F3">3B</xref>); 2) the conductor is acutely narrowed distally (Fig. <xref ref-type="fig" rid="F4">4A</xref>), vs almost tapered at distal half in <italic><tp:taxon-name><tp:taxon-name-part taxon-name-part-type="genus" reg="Anyphaena">A.</tp:taxon-name-part><tp:taxon-name-part taxon-name-part-type="species" reg="linzhi">linzhi</tp:taxon-name-part></tp:taxon-name></italic> sp. nov. (Fig. <xref ref-type="fig" rid="F4">4B</xref>); 3) the atrium is wider than long, and the median septum has a pair of laterally extended lamellar processes (Fig. <xref ref-type="fig" rid="F2">2D</xref>), vs atrium is longer than wide, and the median septum lacks similar processes in <italic><tp:taxon-name><tp:taxon-name-part taxon-name-part-type="genus" reg="Anyphaena">A.</tp:taxon-name-part><tp:taxon-name-part taxon-name-part-type="species" reg="linzhi">linzhi</tp:taxon-name-part></tp:taxon-name></italic> sp. nov. (Fig. <xref ref-type="fig" rid="F3">3D</xref>); 4) the accessory glands are located terminally on copulatory ducts (Fig. <xref ref-type="fig" rid="F2">2E</xref>), vs located medially in <italic><tp:taxon-name><tp:taxon-name-part taxon-name-part-type="genus" reg="Anyphaena">A.</tp:taxon-name-part><tp:taxon-name-part taxon-name-part-type="species" reg="linzhi">linzhi</tp:taxon-name-part></tp:taxon-name></italic> sp. nov. (Fig. <xref ref-type="fig" rid="F3">3E</xref>); and 5) the spermathecae are elongate-oval (Fig. <xref ref-type="fig" rid="F2">2E</xref>), vs almost spherical in <italic><tp:taxon-name><tp:taxon-name-part taxon-name-part-type="genus" reg="Anyphaena">A.</tp:taxon-name-part><tp:taxon-name-part taxon-name-part-type="species" reg="linzhi">linzhi</tp:taxon-name-part></tp:taxon-name></italic> sp. nov. (Fig. <xref ref-type="fig" rid="F3">3E</xref>). The male also somewhat resembles that of <italic><tp:taxon-name><tp:taxon-name-part taxon-name-part-type="genus" reg="Anyphaena">A.</tp:taxon-name-part><tp:taxon-name-part taxon-name-part-type="species" reg="tibet">tibet</tp:taxon-name-part></tp:taxon-name></italic> Lin &amp; Li, 2021 in having similar palp, especially the invert L-shaped conductor in retrolateral view, but it can be easily distinguished by the retrolateral tibial apophysis, which has a dorsal ramus about one-fifth the ventral ramus length and with a blunt end in retrolateral view (Fig. <xref ref-type="fig" rid="F2">2C</xref>), vs the dorsal ramus more than half the ventral ramus length and with a somewhat pointed tip in <italic><tp:taxon-name><tp:taxon-name-part taxon-name-part-type="genus" reg="Anyphaena">A.</tp:taxon-name-part><tp:taxon-name-part taxon-name-part-type="species" reg="tibet">tibet</tp:taxon-name-part></tp:taxon-name></italic> (<xref ref-type="bibr" rid="B5">Lin et al. 2021</xref>: fig. 7C), and by the smooth conductor (Figs <xref ref-type="fig" rid="F2">2C</xref>, <xref ref-type="fig" rid="F4">4A</xref>), vs serrated on the inner margin in <italic><tp:taxon-name><tp:taxon-name-part taxon-name-part-type="genus" reg="Anyphaena">A.</tp:taxon-name-part><tp:taxon-name-part taxon-name-part-type="species" reg="tibet">tibet</tp:taxon-name-part></tp:taxon-name></italic> (<xref ref-type="bibr" rid="B5">Lin et al. 2021</xref>: fig. 13B).</p></tp:treatment-sec><tp:treatment-sec sec-type="description" id="SECID0E4TAE"><title>Description.</title><p><bold>Male</bold> (holotype; Figs <xref ref-type="fig" rid="F1">1A, B</xref>, <xref ref-type="fig" rid="F2">2A–C</xref>, <xref ref-type="fig" rid="F4">4A</xref>). Total length 6.72. Carapace 3.20 long, 2.78 wide. Abdomen 3.53 long, 2.35 wide. Clypeus 0.15 high. Eye sizes: <abbrev xmlns:xlink="http://www.w3.org/1999/xlink" xlink:title="anterior median eye" id="ABBRID0ERUAE" xlink:type="simple">AME</abbrev> 0.12, <abbrev xmlns:xlink="http://www.w3.org/1999/xlink" xlink:title="anterior lateral eye" id="ABBRID0EVUAE" xlink:type="simple">ALE</abbrev> 0.15, <abbrev xmlns:xlink="http://www.w3.org/1999/xlink" xlink:title="posterior median eye" id="ABBRID0EZUAE" xlink:type="simple">PME</abbrev> 0.17, <abbrev xmlns:xlink="http://www.w3.org/1999/xlink" xlink:title="posterior lateral eye" id="ABBRID0E4UAE" xlink:type="simple">PLE</abbrev> 0.18. Legs: I 9.84 (2.24, 0.79, 3.06, 2.49, 1.26), II 8.48 (2.39, 0.75, 2.66, 1.90, 0.78), III 5.99 (1.95, 0.65, 1.62, 1.26, 0.51), IV 8.67 (2.46, 0.64, 2.34, 2.41, 0.82). Carapace pale yellow to brown, with sub-oval thorax, slightly elevated cephalon, and big, irregular, brown markings; fovea longitudinal, dark red. Chelicerae red-brown, with four promarginal and seven retromarginal teeth. Endites yellow, longer than wide, bearing dense dark setae on inner portion of anterior margins. Labium darker than endites, bearing dark setae at distal margin. Sternum yellow to red-brown, covered with dense short setae, and with three pairs of anteromedian yellow spots laterally. Legs yellow to red-brown, with triangular ventral apophyses on base of coxae. Abdomen elongate-oval, dorsum red-brown to dark brown, spotted, with longitudinal, anterior pale band, irregular, median, dark patch, and two pairs of medium muscle depressions; venter pale to red-brown.</p><fig id="F1" position="float" orientation="portrait"><object-id xmlns:xlink="http://www.w3.org/1999/xlink" content-type="doi" xlink:type="simple">10.3897/zookeys.1196.119509.figure1</object-id><object-id xmlns:xlink="http://www.w3.org/1999/xlink" content-type="arpha" xlink:type="simple">E1097B3E-99DB-5EE1-87B0-3248DBDA8526</object-id><label>Figure 1.</label><caption><p>Habitus of <italic><tp:taxon-name><tp:taxon-name-part taxon-name-part-type="genus" reg="Anyphaena">Anyphaena</tp:taxon-name-part></tp:taxon-name></italic> spp. <bold>A–C</bold><italic><tp:taxon-name><tp:taxon-name-part taxon-name-part-type="genus" reg="Anyphaena">A.</tp:taxon-name-part><tp:taxon-name-part taxon-name-part-type="species" reg="cibagou">cibagou</tp:taxon-name-part></tp:taxon-name></italic> Wang &amp; Mi, sp. nov. <bold>D–F</bold><italic><tp:taxon-name><tp:taxon-name-part taxon-name-part-type="genus" reg="Anyphaena">A.</tp:taxon-name-part><tp:taxon-name-part taxon-name-part-type="species" reg="linzhi">linzhi</tp:taxon-name-part></tp:taxon-name></italic> Wang &amp; Mi, sp. nov. <bold>A, B, D, E</bold> male holotypes and <bold>C, F</bold> female paratypes <bold>A, C, D, F</bold> dorsal view <bold>B, E</bold> ventral view. Scale bars: 1.0 mm.</p></caption><graphic xmlns:xlink="http://www.w3.org/1999/xlink" xlink:href="zookeys-1196-001_article-119509__-g001.jpg" position="float" orientation="portrait" xlink:type="simple" id="oo_1007096.jpg"><uri content-type="original_file" xlink:type="simple">https://binary.pensoft.net/fig/1007096</uri></graphic></fig><fig id="F2" position="float" orientation="portrait"><object-id xmlns:xlink="http://www.w3.org/1999/xlink" content-type="doi" xlink:type="simple">10.3897/zookeys.1196.119509.figure2</object-id><object-id xmlns:xlink="http://www.w3.org/1999/xlink" content-type="arpha" xlink:type="simple">AA063496-09AA-5345-BFF5-9AA8E123B204</object-id><label>Figure 2.</label><caption><p>Copulatory organs of <italic><tp:taxon-name><tp:taxon-name-part taxon-name-part-type="genus" reg="Anyphaena">Anyphaena</tp:taxon-name-part><tp:taxon-name-part taxon-name-part-type="species" reg="cibagou">cibagou</tp:taxon-name-part></tp:taxon-name></italic> Wang &amp; Mi, sp. nov., male holotype and female paratype <bold>A</bold> male palp, prolateral view <bold>B</bold> ditto, ventral view <bold>C</bold> ditto, retrolateral view <bold>D</bold> epigyne, ventral view <bold>E</bold> vulva, dorsal view <bold>F</bold> schematic course of copulatory duct, dorsal view. Scale bars: 0.2 mm.</p></caption><graphic xmlns:xlink="http://www.w3.org/1999/xlink" xlink:href="zookeys-1196-001_article-119509__-g002.jpg" position="float" orientation="portrait" xlink:type="simple" id="oo_1007097.jpg"><uri content-type="original_file" xlink:type="simple">https://binary.pensoft.net/fig/1007097</uri></graphic></fig><fig id="F3" position="float" orientation="portrait"><object-id xmlns:xlink="http://www.w3.org/1999/xlink" content-type="doi" xlink:type="simple">10.3897/zookeys.1196.119509.figure3</object-id><object-id xmlns:xlink="http://www.w3.org/1999/xlink" content-type="arpha" xlink:type="simple">1E96B0C4-02B6-56B9-9D1D-6F89B801BD18</object-id><label>Figure 3</label><caption><p>. Copulatory organs of <italic><tp:taxon-name><tp:taxon-name-part taxon-name-part-type="genus" reg="Anyphaena">Anyphaena</tp:taxon-name-part><tp:taxon-name-part taxon-name-part-type="species" reg="linzhi">linzhi</tp:taxon-name-part></tp:taxon-name></italic> Wang &amp; Mi, sp. nov., male holotype and female paratype <bold>A</bold> male palp, prolateral view <bold>B</bold> ditto, ventral view <bold>C</bold> ditto, retrolateral view <bold>D</bold> epigyne, ventral view <bold>E</bold> vulva, dorsal view <bold>F</bold> schematic course of copulatory duct, dorsal view. Scale bars: 0.2 mm.</p></caption><graphic xmlns:xlink="http://www.w3.org/1999/xlink" xlink:href="zookeys-1196-001_article-119509__-g003.jpg" position="float" orientation="portrait" xlink:type="simple" id="oo_1007098.jpg"><uri content-type="original_file" xlink:type="simple">https://binary.pensoft.net/fig/1007098</uri></graphic></fig><fig id="F4" position="float" orientation="portrait"><object-id xmlns:xlink="http://www.w3.org/1999/xlink" content-type="doi" xlink:type="simple">10.3897/zookeys.1196.119509.figure4</object-id><object-id xmlns:xlink="http://www.w3.org/1999/xlink" content-type="arpha" xlink:type="simple">F110F888-29CB-520F-8904-FB1B3CFE941C</object-id><label>Figure 4.</label><caption><p>Bulb of <italic><tp:taxon-name><tp:taxon-name-part taxon-name-part-type="genus" reg="Anyphaena">Anyphaena</tp:taxon-name-part></tp:taxon-name></italic> spp., retrolateral view <bold>A</bold><italic><tp:taxon-name><tp:taxon-name-part taxon-name-part-type="genus" reg="Anyphaena">A.</tp:taxon-name-part><tp:taxon-name-part taxon-name-part-type="species" reg="cibagou">cibagou</tp:taxon-name-part></tp:taxon-name></italic> Wang &amp; Mi, sp. nov., holotype <bold>B</bold><italic><tp:taxon-name><tp:taxon-name-part taxon-name-part-type="genus" reg="Anyphaena">A.</tp:taxon-name-part><tp:taxon-name-part taxon-name-part-type="species" reg="linzhi">linzhi</tp:taxon-name-part></tp:taxon-name></italic> Wang &amp; Mi, sp. nov., paratype. Scale bars: 0.1 mm.</p></caption><graphic xmlns:xlink="http://www.w3.org/1999/xlink" xlink:href="zookeys-1196-001_article-119509__-g004.jpg" position="float" orientation="portrait" xlink:type="simple" id="oo_1007099.jpg"><uri content-type="original_file" xlink:type="simple">https://binary.pensoft.net/fig/1007099</uri></graphic></fig><p>Palp (Figs <xref ref-type="fig" rid="F2">2A–C</xref>, <xref ref-type="fig" rid="F4">4A</xref>): patella slightly longer than wide, with short, sclerotized distro-prolateral apophysis less than one-tenth its length; tibia about 1.5 times longer than wide, with half-round, base-ventral apophysis and bifurcated retrolateral apophysis, which has long, bar-shaped ventral ramus directed towards ca 11:30 o’clock position apically in retrolateral view, and short, lamellar dorsal ramus; cymbium setose, bearing two distro-prolateral macro-setose; bulb almost oval; tegulum swollen; subtegulum elongated, prolaterally located; median apophysis originates from the medium of retrolateral side of bulb, the main portion almost oval, and with rather pointed tip slightly curved dorsally; embolus thin, weakly sclerotized, partly hidden by conductor in ventral view; conductor anterior to the base of median apophysis, curved into invert L-shape in retrolateral view.</p><p><bold>Female</bold> (<abbrev xmlns:xlink="http://www.w3.org/1999/xlink" xlink:title="Tongren University" id="ABBRID0E21AE" xlink:type="simple">TRU</abbrev>-XZ-ANY-0002; Figs <xref ref-type="fig" rid="F1">1C</xref>, <xref ref-type="fig" rid="F2">2D–F</xref>). Total length 8.32. Carapace 3.05 long, 2.36 wide. Abdomen 5.59 long, 3.54 wide. Clypeus 0.17 high. Eye sizes: <abbrev xmlns:xlink="http://www.w3.org/1999/xlink" xlink:title="anterior median eye" id="ABBRID0EH2AE" xlink:type="simple">AME</abbrev> 0.11, <abbrev xmlns:xlink="http://www.w3.org/1999/xlink" xlink:title="anterior lateral eye" id="ABBRID0EL2AE" xlink:type="simple">ALE</abbrev> 0.15, <abbrev xmlns:xlink="http://www.w3.org/1999/xlink" xlink:title="posterior median eye" id="ABBRID0EP2AE" xlink:type="simple">PME</abbrev> 0.16, <abbrev xmlns:xlink="http://www.w3.org/1999/xlink" xlink:title="posterior lateral eye" id="ABBRID0ET2AE" xlink:type="simple">PLE</abbrev> 0.17. Measurements of legs: I 11.15 (3.03, 1.09, 3.20, 2.48, 1.35), II 9.78 (2.75, 0.93, 2.76, 2.17, 1.17), III 7.56 (2.28, 0.88, 1.74, 1.79, 0.87), IV 10.49 (3.04, 0.92, 2.51, 2.92, 1.10). Habitus (Fig. <xref ref-type="fig" rid="F1">1C</xref>) similar to that of male except having broad, longitudinal, pale band extending across the whole surface, only with sex retromarginal cheliceral teeth and lacking ventral apophysis on the base of coaxe.</p><p>Epigyne-vulva (Fig. <xref ref-type="fig" rid="F2">2D–F</xref>): wider than long, with anteriorly located, oval atrium more than half the epigynal width; median septum medially located on atrium, with strongly sclerotized, laterally extended lamellar processes; copulatory openings invisible; copulatory ducts strongly curved at base and then gradually thickened to connected to the anterolateral portions of elongate-oval, touched spermathecae, with short, terminal accessory glands; fertilization ducts lamellar, originate from the inner-base of spermathecae.</p></tp:treatment-sec><tp:treatment-sec sec-type="distribution" id="SECID0EB3AE"><title>Distribution.</title><p>Known only from the type locality in Xizang, China (Fig. <xref ref-type="fig" rid="F6">6A</xref>).</p></tp:treatment-sec><tp:treatment-sec><!--Section generated to contain objects referenced in tp:taxon-treatment.--><fig id="F6" position="float" orientation="portrait"><object-id xmlns:xlink="http://www.w3.org/1999/xlink" content-type="doi" xlink:type="simple">10.3897/zookeys.1196.119509.figure6</object-id><object-id xmlns:xlink="http://www.w3.org/1999/xlink" content-type="arpha" xlink:type="simple">CB116240-67B7-52C1-A436-2921489D29DA</object-id><label>Figure 6.</label><caption><p>Distributional records of the <italic><tp:taxon-name><tp:taxon-name-part taxon-name-part-type="genus" reg="Anyphaena">Anyphaena</tp:taxon-name-part></tp:taxon-name></italic> spp. <bold>A</bold><italic><tp:taxon-name><tp:taxon-name-part taxon-name-part-type="genus" reg="Anyphaena">A.</tp:taxon-name-part><tp:taxon-name-part taxon-name-part-type="species" reg="cibagou">cibagou</tp:taxon-name-part></tp:taxon-name></italic> Wang &amp; Mi, sp. nov. and <italic><tp:taxon-name><tp:taxon-name-part taxon-name-part-type="genus" reg="Anyphaena">A.</tp:taxon-name-part><tp:taxon-name-part taxon-name-part-type="species" reg="linzhi">linzhi</tp:taxon-name-part></tp:taxon-name></italic> Wang &amp; Mi, sp. nov. <bold>B</bold><italic><tp:taxon-name><tp:taxon-name-part taxon-name-part-type="genus" reg="Anyphaena">A.</tp:taxon-name-part><tp:taxon-name-part taxon-name-part-type="species" reg="shufui">shufui</tp:taxon-name-part></tp:taxon-name></italic> Wang &amp; Mi, sp. nov. and <italic><tp:taxon-name><tp:taxon-name-part taxon-name-part-type="genus" reg="Anyphaena">A.</tp:taxon-name-part><tp:taxon-name-part taxon-name-part-type="species" reg="yejiei">yejiei</tp:taxon-name-part></tp:taxon-name></italic> Wang &amp; Mi, sp. nov.</p></caption><graphic xmlns:xlink="http://www.w3.org/1999/xlink" xlink:href="zookeys-1196-001_article-119509__-g006.jpg" position="float" orientation="portrait" xlink:type="simple" id="oo_1007101.jpg"><uri content-type="original_file" xlink:type="simple">https://binary.pensoft.net/fig/1007101</uri></graphic></fig></tp:treatment-sec><ref-list><ref id="B5"><mixed-citation xmlns:xlink="http://www.w3.org/1999/xlink" xlink:type="simple"><person-group><name name-style="western"><surname>Lin</surname><given-names>YJ</given-names></name><name name-style="western"><surname>Marusik</surname><given-names>YM</given-names></name><name name-style="western"><surname>Gao</surname><given-names>CX</given-names></name><name name-style="western"><surname>Xu</surname><given-names>H</given-names></name><name name-style="western"><surname>Zhang</surname><given-names>XQ</given-names></name><name name-style="western"><surname>Wang</surname><given-names>ZY</given-names></name><name name-style="western"><surname>Zhu</surname><given-names>WH</given-names></name><name name-style="western"><surname>Li</surname><given-names>SQ</given-names></name></person-group> (<year>2021</year>) <article-title>Twenty-three new spider species (<tp:taxon-name><tp:taxon-name-part taxon-name-part-type="class">Arachnida</tp:taxon-name-part></tp:taxon-name>: <tp:taxon-name><tp:taxon-name-part taxon-name-part-type="order">Araneae</tp:taxon-name-part></tp:taxon-name>) from Asia.</article-title><source>Zoological Systematics</source><volume>46</volume>(<issue>2</issue>): <fpage>91</fpage>–<lpage>152</lpage>. <ext-link xlink:href="10.11865/zs.2021201" ext-link-type="doi" xlink:type="simple">https://doi.org/10.11865/zs.2021201</ext-link></mixed-citation></ref></ref-list></tp:taxon-treatment>
