# Supplementary material for: ﻿Four new species of Anyphaena Sundevall, 1833 from Xizang, China (Araneae, Anyphaenidae)
Source: Zookeys. 2024 Mar 21;1196:1–14. doi: 10.3897/zookeys.1196.119509 (PMC10979179; doi:10.3897/zookeys.1196.119509)
Supplement: XML Treatment for Anyphaena linzhi [file zookeys.1196.119509-treatment2.xml]

<!DOCTYPE tp:taxon-treatment
  PUBLIC "-//TaxonX//DTD Taxonomic Treatment Publishing DTD v0 20100105//EN" "tax-treatment-NSO.dtd">
<tp:taxon-treatment xmlns:tp="http://www.plazi.org/taxpub"><tp:treatment-meta><kwd-group><label>Taxon classification</label><kwd>
                <named-content content-type="kingdom">Animalia</named-content>
              </kwd><kwd>
                <named-content content-type="order">Araneae</named-content>
              </kwd><kwd>
                <named-content content-type="family">Anyphaenidae</named-content>
              </kwd></kwd-group><mixed-citation publication-type="journal"><person-group><name><surname>Li</surname><given-names>Shikai</given-names></name><name><surname>Wang</surname><given-names>Shilin</given-names></name><name><surname>Mi</surname><given-names>Xiaoqi</given-names></name><name><surname>Wang</surname><given-names>Cheng</given-names></name></person-group><article-title>﻿Four new species of <italic><tp:taxon-name><tp:taxon-name-part taxon-name-part-type="genus" reg="Anyphaena">Anyphaena</tp:taxon-name-part></tp:taxon-name></italic> Sundevall, 1833 from Xizang, China (<tp:taxon-name><tp:taxon-name-part taxon-name-part-type="order">Araneae</tp:taxon-name-part></tp:taxon-name>, <tp:taxon-name><tp:taxon-name-part taxon-name-part-type="family">Anyphaenidae</tp:taxon-name-part></tp:taxon-name>)</article-title><source>Zookeys</source><day>21</day><month>03</month><year>2024</year><volume>1196</volume><fpage>1</fpage><lpage>14</lpage><pub-id pub-id-type="doi">10.3897/zookeys.1196.119509</pub-id></mixed-citation></tp:treatment-meta><tp:nomenclature><label>﻿</label><tp:taxon-name>
              <object-id xmlns:xlink="http://www.w3.org/1999/xlink" content-type="arpha" xlink:type="simple">7A21F229-13ED-5C1D-9A79-42B3089BC7BB</object-id>
              <tp:taxon-name-part taxon-name-part-type="genus" reg="Anyphaena">Anyphaena</tp:taxon-name-part>
              <tp:taxon-name-part taxon-name-part-type="species" reg="linzhi">linzhi</tp:taxon-name-part>
              <object-id xmlns:xlink="http://www.w3.org/1999/xlink" content-type="zoobank" xlink:type="simple">https://zoobank.org/2D1BE0AA-F5DF-48BB-8B5F-79042CA311BC</object-id>
            </tp:taxon-name><tp:taxon-authority>Wang &amp; Mi</tp:taxon-authority><tp:taxon-status xmlns:xlink="http://www.w3.org/1999/xlink" xlink:type="simple">sp. nov.</tp:taxon-status><xref ref-type="fig" rid="F1">Figs 1D–F</xref><xref ref-type="fig" rid="F3">, 3</xref><xref ref-type="fig" rid="F4">, 4B</xref><xref ref-type="fig" rid="F6">, 6A</xref></tp:nomenclature><tp:treatment-sec sec-type="type material" id="SECID0EF5AE"><title>Type material.</title><p><bold><italic>Holotype</italic></bold> ♂ (<abbrev xmlns:xlink="http://www.w3.org/1999/xlink" xlink:title="Tongren University" id="ABBRID0EQ5AE" xlink:type="simple">TRU</abbrev>-XZ-ANY-0004), China: Xizang Autonomous Region, Linzhi City, Bomi County, Gangyunshanlin Scenic Area (<named-content xmlns:xlink="http://www.w3.org/1999/xlink" content-type="dwc:verbatimCoordinates" xlink:type="simple"><named-content content-type="geo-json" specific-use="{&#34;type&#34;:&#34;Point&#34;,&#34;coordinates&#34;:[95.559833,29.883167]}" id="NCID0EX5AE" xlink:type="simple">29°52.99′N, 95°33.59′E</named-content></named-content>, ca 2680 m), 29 Jun. 2023, C. Wang leg. <bold><italic>Paratypes</italic></bold> 1♂7♀ (<abbrev xmlns:xlink="http://www.w3.org/1999/xlink" xlink:title="Tongren University" id="ABBRID0E65AE" xlink:type="simple">TRU</abbrev>-XZ-ANY-0005–0012), same data as for holotype.</p></tp:treatment-sec><tp:treatment-sec sec-type="etymology" id="SECID0ED6AE"><title>Etymology.</title><p>The species name is a noun in apposition and comes from the type locality, Linzhi City.</p></tp:treatment-sec><tp:treatment-sec sec-type="diagnosis" id="SECID0EI6AE"><title>Diagnosis.</title><p><italic><tp:taxon-name><tp:taxon-name-part taxon-name-part-type="genus" reg="Anyphaena">Anyphaena</tp:taxon-name-part><tp:taxon-name-part taxon-name-part-type="species" reg="linzhi">linzhi</tp:taxon-name-part></tp:taxon-name></italic> sp. nov. closely resembles that of <italic><tp:taxon-name><tp:taxon-name-part taxon-name-part-type="genus" reg="Anyphaena">A.</tp:taxon-name-part><tp:taxon-name-part taxon-name-part-type="species" reg="cibagou">cibagou</tp:taxon-name-part></tp:taxon-name></italic> sp. nov., but it can be distinguished by the following: 1) the main portion of median apophysis is elongate-oval, more than two times longer than wide in ventral view (Fig. <xref ref-type="fig" rid="F3">3B</xref>), vs almost oval, and slightly longer than wide in <italic><tp:taxon-name><tp:taxon-name-part taxon-name-part-type="genus" reg="Anyphaena">A.</tp:taxon-name-part><tp:taxon-name-part taxon-name-part-type="species" reg="cibagou">cibagou</tp:taxon-name-part></tp:taxon-name></italic> sp. nov. (Fig. <xref ref-type="fig" rid="F2">2B</xref>); 2) the conductor is tapered at distal half in retrolateral view (Fig. <xref ref-type="fig" rid="F4">4B</xref>), vs acutely narrowed distally in <italic><tp:taxon-name><tp:taxon-name-part taxon-name-part-type="genus" reg="Anyphaena">A.</tp:taxon-name-part><tp:taxon-name-part taxon-name-part-type="species" reg="cibagou">cibagou</tp:taxon-name-part></tp:taxon-name></italic> sp. nov. (Fig. <xref ref-type="fig" rid="F4">4A</xref>); 3) the atrium is longer than wide, and the median septum lacks process (Fig. <xref ref-type="fig" rid="F3">3D</xref>), vs atrium is wider than long, and the median septum has laterally extended lamellar processes in <italic><tp:taxon-name><tp:taxon-name-part taxon-name-part-type="genus" reg="Anyphaena">A.</tp:taxon-name-part><tp:taxon-name-part taxon-name-part-type="species" reg="cibagou">cibagou</tp:taxon-name-part></tp:taxon-name></italic> sp. nov. (Fig. <xref ref-type="fig" rid="F2">2D</xref>); 4) the accessory glands are located medially on copulatory ducts (Fig. <xref ref-type="fig" rid="F3">3E</xref>), vs located terminally in <italic><tp:taxon-name><tp:taxon-name-part taxon-name-part-type="genus" reg="Anyphaena">A.</tp:taxon-name-part><tp:taxon-name-part taxon-name-part-type="species" reg="cibagou">cibagou</tp:taxon-name-part></tp:taxon-name></italic> sp. nov. (Fig. <xref ref-type="fig" rid="F2">2E</xref>); and 5) the spermathecae are about spherical (Fig. <xref ref-type="fig" rid="F3">3E</xref>), vs elongate-oval in <italic><tp:taxon-name><tp:taxon-name-part taxon-name-part-type="genus" reg="Anyphaena">A.</tp:taxon-name-part><tp:taxon-name-part taxon-name-part-type="species" reg="cibagou">cibagou</tp:taxon-name-part></tp:taxon-name></italic> sp. nov. (Fig. <xref ref-type="fig" rid="F2">2E</xref>). The male also somewhat resembles that of <italic><tp:taxon-name><tp:taxon-name-part taxon-name-part-type="genus" reg="Anyphaena">A.</tp:taxon-name-part><tp:taxon-name-part taxon-name-part-type="species" reg="tibet">tibet</tp:taxon-name-part></tp:taxon-name></italic> Lin &amp; Li, 2021 in having very similar palpal structure, but it differs in: 1) the ventral ramus of retrolateral tibial apophysis is anteroventrally extending, and about three times longer than the dorsal ramus in retrolateral view (Fig. <xref ref-type="fig" rid="F3">3C</xref>), vs upward extending, and less than two times longer than the dorsal ramus in <italic><tp:taxon-name><tp:taxon-name-part taxon-name-part-type="genus" reg="Anyphaena">A.</tp:taxon-name-part><tp:taxon-name-part taxon-name-part-type="species" reg="tibet">tibet</tp:taxon-name-part></tp:taxon-name></italic> (<xref ref-type="bibr" rid="B5">Lin et al. 2021</xref>: fig. 7C); 2) the conductor is smooth (Figs <xref ref-type="fig" rid="F3">3C</xref>, <xref ref-type="fig" rid="F4">4B</xref>), vs serrated on the inner margin in <italic><tp:taxon-name><tp:taxon-name-part taxon-name-part-type="genus" reg="Anyphaena">A.</tp:taxon-name-part><tp:taxon-name-part taxon-name-part-type="species" reg="tibet">tibet</tp:taxon-name-part></tp:taxon-name></italic> (<xref ref-type="bibr" rid="B5">Lin et al. 2021</xref>: fig. 13B).</p></tp:treatment-sec><tp:treatment-sec sec-type="description" id="SECID0EZEAG"><title>Description.</title><p><bold>Male</bold> (holotype; Figs <xref ref-type="fig" rid="F1">1D, E</xref>, <xref ref-type="fig" rid="F3">3A–C</xref>, <xref ref-type="fig" rid="F4">4B</xref>). Total length 6.52. Carapace 2.82 long, 2.36 wide. Abdomen 3.76 long, 2.25 wide. Clypeus 0.11 high. Eye sizes: <abbrev xmlns:xlink="http://www.w3.org/1999/xlink" xlink:title="anterior median eye" id="ABBRID0ENFAG" xlink:type="simple">AME</abbrev> 0.12, <abbrev xmlns:xlink="http://www.w3.org/1999/xlink" xlink:title="anterior lateral eye" id="ABBRID0ERFAG" xlink:type="simple">ALE</abbrev> 0.16, <abbrev xmlns:xlink="http://www.w3.org/1999/xlink" xlink:title="posterior median eye" id="ABBRID0EVFAG" xlink:type="simple">PME</abbrev> 0.15, <abbrev xmlns:xlink="http://www.w3.org/1999/xlink" xlink:title="posterior lateral eye" id="ABBRID0EZFAG" xlink:type="simple">PLE</abbrev> 0.16. Measurements of legs: I 13.27 (3.42, 1.10, 4.12, 3.09, 1.54), II 11.87 (3.14, 1.06, 3.68, 2.69, 1.30), III 8.54 (2.66, 0.79, 2.24, 2.06, 0.79), IV 12.02 (3.31, 0.94, 3.17, 3.46, 1.14). Carapace almost oval, with elevated cephalon, and big, irregular, brown markings; fovea longitudinal, red-brown. Chelicerae yellow to gray-brown, with four promarginal and eight retromarginal teeth. Endites longer than wide, bearing clusters of dark-brown setae on inner portion of anterior margins. Labium darker than endites. Sternum almost heart-shaped, setose. Legs yellow-brown, with sub-triangular apophyses on the base of coxae. Abdomen elongated, dorsum pale to red-brown, with longitudinal, anteromedian pale band followed by two pairs of muscle depressions and two irregular dark patches medially; venter paler to dark brown.</p><p>Palp (Figs <xref ref-type="fig" rid="F3">3A–C</xref>, <xref ref-type="fig" rid="F4">4B</xref>): patella slightly longer than wide, with sclerotized, disto-prolateral apophysis; tibia slightly curved medially, with almost half-round ventro-retrolateral apophysis at base and bifurcated disto-retrolateral apophysis, which has straight, bar-shaped ventral ramus directed towards ca 10 o’clock position apically in retrolateral view, and strongly sclerotized, lamellar dorsal ramus; cymbium longer than wide, with two slender, medially curved macrosetea on the distal portion of prolateral margin; bulb almost oval; tegulum swollen; subtegulum elongated, prolaterally located; median apophysis originates from the middle of retrolateral side of bulb, main portion elongated, with somewhat pointed tip; embolus thin, partly visible; conductor retrolateral to the main portion of median apophysis, strongly curved medially, and with tapered distal half extending anteroventrally.</p><p><bold>Female</bold> (<abbrev xmlns:xlink="http://www.w3.org/1999/xlink" xlink:title="Tongren University" id="ABBRID0ELGAG" xlink:type="simple">TRU</abbrev>-XZ-ANY-0006; Figs <xref ref-type="fig" rid="F1">1F</xref>, <xref ref-type="fig" rid="F3">3D–F</xref>). Total length 8.41. Carapace 3.05 long, 2.50 wide. Abdomen 5.50 long, 3.64 wide. Clypeus 0.12 high. Eye sizes <abbrev xmlns:xlink="http://www.w3.org/1999/xlink" xlink:title="anterior median eye" id="ABBRID0EXGAG" xlink:type="simple">AME</abbrev> 0.10, <abbrev xmlns:xlink="http://www.w3.org/1999/xlink" xlink:title="anterior lateral eye" id="ABBRID0E2GAG" xlink:type="simple">ALE</abbrev> 0.15, <abbrev xmlns:xlink="http://www.w3.org/1999/xlink" xlink:title="posterior median eye" id="ABBRID0E6GAG" xlink:type="simple">PME</abbrev> 0.14, <abbrev xmlns:xlink="http://www.w3.org/1999/xlink" xlink:title="posterior lateral eye" id="ABBRID0EDHAG" xlink:type="simple">PLE</abbrev> 0.15. Measurements of legs: I 12.89 (3.26, 1.39, 3.60, 3.06, 1.58), II 11.40 (3.00, 1.22, 3.18, 2.74, 1.26), III 8.85 (2.52, 1.16, 2.05, 2.18, 0.94), IV 11.73 (3.12, 1.20, 2.87, 3.38, 1.16). Habitus (Fig. <xref ref-type="fig" rid="F1">1F</xref>) similar to that of male except having the dorsal abdominal pale band extending the whole surface, seven retromarginal cheliceral teeth, and lacking ventral apophysis on the base of coaxe.</p><p>Epigyne and vulva (Fig. <xref ref-type="fig" rid="F3">3D–F</xref>): wider than long; atrium almost hexagonal, anteriorly located; median septum almost linguiform; copulatory ducts curved, gradually thicken, with short, medially located accessory glands less than one-third the largest diameter of copulatory ducts in length; spermathecae sub-spherical, touched; fertilization ducts lamellar.</p></tp:treatment-sec><tp:treatment-sec sec-type="distribution" id="SECID0ERHAG"><title>Distribution.</title><p>Known only from the type locality in Xizang, China (Fig. <xref ref-type="fig" rid="F6">6A</xref>).</p></tp:treatment-sec><tp:treatment-sec><!--Section generated to contain objects referenced in tp:taxon-treatment.--><fig id="F1" position="float" orientation="portrait"><object-id xmlns:xlink="http://www.w3.org/1999/xlink" content-type="doi" xlink:type="simple">10.3897/zookeys.1196.119509.figure1</object-id><object-id xmlns:xlink="http://www.w3.org/1999/xlink" content-type="arpha" xlink:type="simple">E1097B3E-99DB-5EE1-87B0-3248DBDA8526</object-id><label>Figure 1.</label><caption><p>Habitus of <italic><tp:taxon-name><tp:taxon-name-part taxon-name-part-type="genus" reg="Anyphaena">Anyphaena</tp:taxon-name-part></tp:taxon-name></italic> spp. <bold>A–C</bold><italic><tp:taxon-name><tp:taxon-name-part taxon-name-part-type="genus" reg="Anyphaena">A.</tp:taxon-name-part><tp:taxon-name-part taxon-name-part-type="species" reg="cibagou">cibagou</tp:taxon-name-part></tp:taxon-name></italic> Wang &amp; Mi, sp. nov. <bold>D–F</bold><italic><tp:taxon-name><tp:taxon-name-part taxon-name-part-type="genus" reg="Anyphaena">A.</tp:taxon-name-part><tp:taxon-name-part taxon-name-part-type="species" reg="linzhi">linzhi</tp:taxon-name-part></tp:taxon-name></italic> Wang &amp; Mi, sp. nov. <bold>A, B, D, E</bold> male holotypes and <bold>C, F</bold> female paratypes <bold>A, C, D, F</bold> dorsal view <bold>B, E</bold> ventral view. Scale bars: 1.0 mm.</p></caption><graphic xmlns:xlink="http://www.w3.org/1999/xlink" xlink:href="zookeys-1196-001_article-119509__-g001.jpg" position="float" orientation="portrait" xlink:type="simple" id="oo_1007096.jpg"><uri content-type="original_file" xlink:type="simple">https://binary.pensoft.net/fig/1007096</uri></graphic></fig><fig id="F3" position="float" orientation="portrait"><object-id xmlns:xlink="http://www.w3.org/1999/xlink" content-type="doi" xlink:type="simple">10.3897/zookeys.1196.119509.figure3</object-id><object-id xmlns:xlink="http://www.w3.org/1999/xlink" content-type="arpha" xlink:type="simple">1E96B0C4-02B6-56B9-9D1D-6F89B801BD18</object-id><label>Figure 3</label><caption><p>. Copulatory organs of <italic><tp:taxon-name><tp:taxon-name-part taxon-name-part-type="genus" reg="Anyphaena">Anyphaena</tp:taxon-name-part><tp:taxon-name-part taxon-name-part-type="species" reg="linzhi">linzhi</tp:taxon-name-part></tp:taxon-name></italic> Wang &amp; Mi, sp. nov., male holotype and female paratype <bold>A</bold> male palp, prolateral view <bold>B</bold> ditto, ventral view <bold>C</bold> ditto, retrolateral view <bold>D</bold> epigyne, ventral view <bold>E</bold> vulva, dorsal view <bold>F</bold> schematic course of copulatory duct, dorsal view. Scale bars: 0.2 mm.</p></caption><graphic xmlns:xlink="http://www.w3.org/1999/xlink" xlink:href="zookeys-1196-001_article-119509__-g003.jpg" position="float" orientation="portrait" xlink:type="simple" id="oo_1007098.jpg"><uri content-type="original_file" xlink:type="simple">https://binary.pensoft.net/fig/1007098</uri></graphic></fig><fig id="F4" position="float" orientation="portrait"><object-id xmlns:xlink="http://www.w3.org/1999/xlink" content-type="doi" xlink:type="simple">10.3897/zookeys.1196.119509.figure4</object-id><object-id xmlns:xlink="http://www.w3.org/1999/xlink" content-type="arpha" xlink:type="simple">F110F888-29CB-520F-8904-FB1B3CFE941C</object-id><label>Figure 4.</label><caption><p>Bulb of <italic><tp:taxon-name><tp:taxon-name-part taxon-name-part-type="genus" reg="Anyphaena">Anyphaena</tp:taxon-name-part></tp:taxon-name></italic> spp., retrolateral view <bold>A</bold><italic><tp:taxon-name><tp:taxon-name-part taxon-name-part-type="genus" reg="Anyphaena">A.</tp:taxon-name-part><tp:taxon-name-part taxon-name-part-type="species" reg="cibagou">cibagou</tp:taxon-name-part></tp:taxon-name></italic> Wang &amp; Mi, sp. nov., holotype <bold>B</bold><italic><tp:taxon-name><tp:taxon-name-part taxon-name-part-type="genus" reg="Anyphaena">A.</tp:taxon-name-part><tp:taxon-name-part taxon-name-part-type="species" reg="linzhi">linzhi</tp:taxon-name-part></tp:taxon-name></italic> Wang &amp; Mi, sp. nov., paratype. Scale bars: 0.1 mm.</p></caption><graphic xmlns:xlink="http://www.w3.org/1999/xlink" xlink:href="zookeys-1196-001_article-119509__-g004.jpg" position="float" orientation="portrait" xlink:type="simple" id="oo_1007099.jpg"><uri content-type="original_file" xlink:type="simple">https://binary.pensoft.net/fig/1007099</uri></graphic></fig><fig id="F6" position="float" orientation="portrait"><object-id xmlns:xlink="http://www.w3.org/1999/xlink" content-type="doi" xlink:type="simple">10.3897/zookeys.1196.119509.figure6</object-id><object-id xmlns:xlink="http://www.w3.org/1999/xlink" content-type="arpha" xlink:type="simple">CB116240-67B7-52C1-A436-2921489D29DA</object-id><label>Figure 6.</label><caption><p>Distributional records of the <italic><tp:taxon-name><tp:taxon-name-part taxon-name-part-type="genus" reg="Anyphaena">Anyphaena</tp:taxon-name-part></tp:taxon-name></italic> spp. <bold>A</bold><italic><tp:taxon-name><tp:taxon-name-part taxon-name-part-type="genus" reg="Anyphaena">A.</tp:taxon-name-part><tp:taxon-name-part taxon-name-part-type="species" reg="cibagou">cibagou</tp:taxon-name-part></tp:taxon-name></italic> Wang &amp; Mi, sp. nov. and <italic><tp:taxon-name><tp:taxon-name-part taxon-name-part-type="genus" reg="Anyphaena">A.</tp:taxon-name-part><tp:taxon-name-part taxon-name-part-type="species" reg="linzhi">linzhi</tp:taxon-name-part></tp:taxon-name></italic> Wang &amp; Mi, sp. nov. <bold>B</bold><italic><tp:taxon-name><tp:taxon-name-part taxon-name-part-type="genus" reg="Anyphaena">A.</tp:taxon-name-part><tp:taxon-name-part taxon-name-part-type="species" reg="shufui">shufui</tp:taxon-name-part></tp:taxon-name></italic> Wang &amp; Mi, sp. nov. and <italic><tp:taxon-name><tp:taxon-name-part taxon-name-part-type="genus" reg="Anyphaena">A.</tp:taxon-name-part><tp:taxon-name-part taxon-name-part-type="species" reg="yejiei">yejiei</tp:taxon-name-part></tp:taxon-name></italic> Wang &amp; Mi, sp. nov.</p></caption><graphic xmlns:xlink="http://www.w3.org/1999/xlink" xlink:href="zookeys-1196-001_article-119509__-g006.jpg" position="float" orientation="portrait" xlink:type="simple" id="oo_1007101.jpg"><uri content-type="original_file" xlink:type="simple">https://binary.pensoft.net/fig/1007101</uri></graphic></fig><fig id="F2" position="float" orientation="portrait"><object-id xmlns:xlink="http://www.w3.org/1999/xlink" content-type="doi" xlink:type="simple">10.3897/zookeys.1196.119509.figure2</object-id><object-id xmlns:xlink="http://www.w3.org/1999/xlink" content-type="arpha" xlink:type="simple">AA063496-09AA-5345-BFF5-9AA8E123B204</object-id><label>Figure 2.</label><caption><p>Copulatory organs of <italic><tp:taxon-name><tp:taxon-name-part taxon-name-part-type="genus" reg="Anyphaena">Anyphaena</tp:taxon-name-part><tp:taxon-name-part taxon-name-part-type="species" reg="cibagou">cibagou</tp:taxon-name-part></tp:taxon-name></italic> Wang &amp; Mi, sp. nov., male holotype and female paratype <bold>A</bold> male palp, prolateral view <bold>B</bold> ditto, ventral view <bold>C</bold> ditto, retrolateral view <bold>D</bold> epigyne, ventral view <bold>E</bold> vulva, dorsal view <bold>F</bold> schematic course of copulatory duct, dorsal view. Scale bars: 0.2 mm.</p></caption><graphic xmlns:xlink="http://www.w3.org/1999/xlink" xlink:href="zookeys-1196-001_article-119509__-g002.jpg" position="float" orientation="portrait" xlink:type="simple" id="oo_1007097.jpg"><uri content-type="original_file" xlink:type="simple">https://binary.pensoft.net/fig/1007097</uri></graphic></fig></tp:treatment-sec><ref-list><ref id="B5"><mixed-citation xmlns:xlink="http://www.w3.org/1999/xlink" xlink:type="simple"><person-group><name name-style="western"><surname>Lin</surname><given-names>YJ</given-names></name><name name-style="western"><surname>Marusik</surname><given-names>YM</given-names></name><name name-style="western"><surname>Gao</surname><given-names>CX</given-names></name><name name-style="western"><surname>Xu</surname><given-names>H</given-names></name><name name-style="western"><surname>Zhang</surname><given-names>XQ</given-names></name><name name-style="western"><surname>Wang</surname><given-names>ZY</given-names></name><name name-style="western"><surname>Zhu</surname><given-names>WH</given-names></name><name name-style="western"><surname>Li</surname><given-names>SQ</given-names></name></person-group> (<year>2021</year>) <article-title>Twenty-three new spider species (<tp:taxon-name><tp:taxon-name-part taxon-name-part-type="class">Arachnida</tp:taxon-name-part></tp:taxon-name>: <tp:taxon-name><tp:taxon-name-part taxon-name-part-type="order">Araneae</tp:taxon-name-part></tp:taxon-name>) from Asia.</article-title><source>Zoological Systematics</source><volume>46</volume>(<issue>2</issue>): <fpage>91</fpage>–<lpage>152</lpage>. <ext-link xlink:href="10.11865/zs.2021201" ext-link-type="doi" xlink:type="simple">https://doi.org/10.11865/zs.2021201</ext-link></mixed-citation></ref></ref-list></tp:taxon-treatment>
