# Supplementary material for: ﻿Four new species of Anyphaena Sundevall, 1833 from Xizang, China (Araneae, Anyphaenidae)
Source: Zookeys. 2024 Mar 21;1196:1–14. doi: 10.3897/zookeys.1196.119509 (PMC10979179; doi:10.3897/zookeys.1196.119509)
Supplement: XML Treatment for Anyphaena shufui [file zookeys.1196.119509-treatment3.xml]

<!DOCTYPE tp:taxon-treatment
  PUBLIC "-//TaxonX//DTD Taxonomic Treatment Publishing DTD v0 20100105//EN" "tax-treatment-NSO.dtd">
<tp:taxon-treatment xmlns:tp="http://www.plazi.org/taxpub"><tp:treatment-meta><kwd-group><label>Taxon classification</label><kwd>
                <named-content content-type="kingdom">Animalia</named-content>
              </kwd><kwd>
                <named-content content-type="order">Araneae</named-content>
              </kwd><kwd>
                <named-content content-type="family">Anyphaenidae</named-content>
              </kwd></kwd-group><mixed-citation publication-type="journal"><person-group><name><surname>Li</surname><given-names>Shikai</given-names></name><name><surname>Wang</surname><given-names>Shilin</given-names></name><name><surname>Mi</surname><given-names>Xiaoqi</given-names></name><name><surname>Wang</surname><given-names>Cheng</given-names></name></person-group><article-title>﻿Four new species of <italic><tp:taxon-name><tp:taxon-name-part taxon-name-part-type="genus" reg="Anyphaena">Anyphaena</tp:taxon-name-part></tp:taxon-name></italic> Sundevall, 1833 from Xizang, China (<tp:taxon-name><tp:taxon-name-part taxon-name-part-type="order">Araneae</tp:taxon-name-part></tp:taxon-name>, <tp:taxon-name><tp:taxon-name-part taxon-name-part-type="family">Anyphaenidae</tp:taxon-name-part></tp:taxon-name>)</article-title><source>Zookeys</source><day>21</day><month>03</month><year>2024</year><volume>1196</volume><fpage>1</fpage><lpage>14</lpage><pub-id pub-id-type="doi">10.3897/zookeys.1196.119509</pub-id></mixed-citation></tp:treatment-meta><tp:nomenclature><label>﻿</label><tp:taxon-name>
              <object-id xmlns:xlink="http://www.w3.org/1999/xlink" content-type="arpha" xlink:type="simple">C6475D3F-9B7A-549E-98CF-974ABC51D9D1</object-id>
              <tp:taxon-name-part taxon-name-part-type="genus" reg="Anyphaena">Anyphaena</tp:taxon-name-part>
              <tp:taxon-name-part taxon-name-part-type="species" reg="shufui">shufui</tp:taxon-name-part>
              <object-id xmlns:xlink="http://www.w3.org/1999/xlink" content-type="zoobank" xlink:type="simple">https://zoobank.org/F0B57275-CDBF-4315-A047-4AFB9D08EDF1</object-id>
            </tp:taxon-name><tp:taxon-authority>Wang &amp; Mi</tp:taxon-authority><tp:taxon-status xmlns:xlink="http://www.w3.org/1999/xlink" xlink:type="simple">sp. nov.</tp:taxon-status><xref ref-type="fig" rid="F5">Figs 5A, B, E, F, I</xref><xref ref-type="fig" rid="F6">, 6B</xref></tp:nomenclature><tp:treatment-sec sec-type="type material" id="SECID0ENJAG"><title>Type material.</title><p><bold><italic>Holotype</italic></bold> ♀ (<abbrev xmlns:xlink="http://www.w3.org/1999/xlink" xlink:title="Tongren University" id="ABBRID0EYJAG" xlink:type="simple">TRU</abbrev>-XZ-ANY-00013), CHINA: Xizang Autonomous Region, Linzhi City, Chayu County, Cibagou National Nature Reserve (<named-content xmlns:xlink="http://www.w3.org/1999/xlink" content-type="dwc:verbatimCoordinates" xlink:type="simple"><named-content content-type="geo-json" specific-use="{&#34;type&#34;:&#34;Point&#34;,&#34;coordinates&#34;:[97.066833,28.600500]}" id="NCID0E6JAG" xlink:type="simple">28°36.03′N, 97°4.01′E</named-content></named-content>, ca 2200 m), 14 Aug. 2023, C. Wang et al. leg. <bold><italic>Paratypes</italic></bold> 1♀ (<abbrev xmlns:xlink="http://www.w3.org/1999/xlink" xlink:title="Tongren University" id="ABBRID0EHKAG" xlink:type="simple">TRU</abbrev>-XZ-ANY-0014), same data as for holotype; 1♀ (<abbrev xmlns:xlink="http://www.w3.org/1999/xlink" xlink:title="Tongren University" id="ABBRID0ELKAG" xlink:type="simple">TRU</abbrev>-XZ-ANY-0015), Cibagou National Nature Reserve (<named-content xmlns:xlink="http://www.w3.org/1999/xlink" content-type="dwc:verbatimCoordinates" xlink:type="simple"><named-content content-type="geo-json" specific-use="{&#34;type&#34;:&#34;Point&#34;,&#34;coordinates&#34;:[97.047667,28.690500]}" id="NCID0ESKAG" xlink:type="simple">28°41.43′N, 97°2.86′E</named-content></named-content>, ca 2570 m), 25 Jun. 2023, C. Wang leg.</p></tp:treatment-sec><tp:treatment-sec sec-type="etymology" id="SECID0EXKAG"><title>Etymology.</title><p>The species is named after Mr Fu Shu, who helped us with specimens collecting in Linzhi, Xizang; noun (name) in genitive case.</p></tp:treatment-sec><tp:treatment-sec sec-type="diagnosis" id="SECID0E3KAG"><title>Diagnosis.</title><p><italic><tp:taxon-name><tp:taxon-name-part taxon-name-part-type="genus" reg="Anyphaena">Anyphaena</tp:taxon-name-part><tp:taxon-name-part taxon-name-part-type="species" reg="shufui">shufui</tp:taxon-name-part></tp:taxon-name></italic> sp. nov. closely resembles that of <italic><tp:taxon-name><tp:taxon-name-part taxon-name-part-type="genus" reg="Anyphaena">A.</tp:taxon-name-part><tp:taxon-name-part taxon-name-part-type="species" reg="rhynchophysa">rhynchophysa</tp:taxon-name-part></tp:taxon-name></italic> Feng, Ma &amp; Yang, 2012 in epigyne-vulva structure, but it can be easily distinguished by the atrium, which is slit-shaped (Fig. <xref ref-type="fig" rid="F5">5E</xref>), vs oval in <italic><tp:taxon-name><tp:taxon-name-part taxon-name-part-type="genus" reg="Anyphaena">A.</tp:taxon-name-part><tp:taxon-name-part taxon-name-part-type="species" reg="rhynchophysa">rhynchophysa</tp:taxon-name-part></tp:taxon-name></italic> (<xref ref-type="bibr" rid="B2">Feng et al. 2012</xref>: fig. 8).</p></tp:treatment-sec><tp:treatment-sec sec-type="description" id="SECID0ELMAG"><title>Description.</title><p><bold>Female</bold> (holotype; Fig. <xref ref-type="fig" rid="F5">5 A, B, E, F, I</xref>). Total length 8.95. Carapace 3.95 long, 3.19 wide. Abdomen 5.76 long, 3.90 wide. Clypeus 0.30 high. Eye sizes: <abbrev xmlns:xlink="http://www.w3.org/1999/xlink" xlink:title="anterior median eye" id="ABBRID0EXMAG" xlink:type="simple">AME</abbrev> 0.11, <abbrev xmlns:xlink="http://www.w3.org/1999/xlink" xlink:title="anterior lateral eye" id="ABBRID0E2MAG" xlink:type="simple">ALE</abbrev> 0.20, <abbrev xmlns:xlink="http://www.w3.org/1999/xlink" xlink:title="posterior median eye" id="ABBRID0E6MAG" xlink:type="simple">PME</abbrev> 0.19, <abbrev xmlns:xlink="http://www.w3.org/1999/xlink" xlink:title="posterior lateral eye" id="ABBRID0EDNAG" xlink:type="simple">PLE</abbrev> 0.20. Legs: I 14.99 (4.14, 1.22, 4.45, 3.40, 1.78); II 13.69 (3.91, 1.21, 3.83, 3.25, 1.49); III 10.61 (3.23, 1.08, 2.65, 2.53, 1.12); IV 14.71 (4.40, 1.24, 3.64, 4.12, 1.31). Carapace yellow to brown, with oval thorax and elevated cephalon, bearing big, irregular brown markings; fovea longitudinal, dark red. Chelicerae red-brown, with three promarginal and eight retromarginal teeth. Endites red-brown, ca two times longer than wide. Labium colored as endites. Sternum red-brown, setose, with irregular dark yellow stripes. Legs yellow to brown. Abdomen elongated, dorsum pale to brown, with anterior, longitudinal irregular pale band followed by brown markings, and two pairs of muscle depressions; venter paler than dorsum.</p><fig id="F5" position="float" orientation="portrait"><object-id xmlns:xlink="http://www.w3.org/1999/xlink" content-type="doi" xlink:type="simple">10.3897/zookeys.1196.119509.figure5</object-id><object-id xmlns:xlink="http://www.w3.org/1999/xlink" content-type="arpha" xlink:type="simple">8B188CC6-4D24-5E8E-8371-B8BD3A74D547</object-id><label>Figure 5.</label><caption><p>Female holotypes of <italic><tp:taxon-name><tp:taxon-name-part taxon-name-part-type="genus" reg="Anyphaena">Anyphaena</tp:taxon-name-part></tp:taxon-name></italic> spp. <bold>A, B, E, F, I</bold><italic><tp:taxon-name><tp:taxon-name-part taxon-name-part-type="genus" reg="Anyphaena">A.</tp:taxon-name-part><tp:taxon-name-part taxon-name-part-type="species" reg="shufui">shufui</tp:taxon-name-part></tp:taxon-name></italic> Wang &amp; Mi, sp. nov. <bold>C, D, G, H, J</bold><italic><tp:taxon-name><tp:taxon-name-part taxon-name-part-type="genus" reg="Anyphaena">A.</tp:taxon-name-part><tp:taxon-name-part taxon-name-part-type="species" reg="yejiei">yejiei</tp:taxon-name-part></tp:taxon-name></italic> Wang &amp; Mi, sp. nov. <bold>A, C</bold> habitus, dorsal view <bold>B, D</bold> ditto, ventral view <bold>E, G</bold> epigyne, ventral view <bold>F, H</bold> vulva, dorsal view <bold>I, J</bold> schematic course of copulatory duct, dorsal view. Scale bars: 1.0 mm (<bold>A–D</bold>); 0.2 mm (<bold>E–H</bold>).</p></caption><graphic xmlns:xlink="http://www.w3.org/1999/xlink" xlink:href="zookeys-1196-001_article-119509__-g005.jpg" position="float" orientation="portrait" xlink:type="simple" id="oo_1007100.jpg"><uri content-type="original_file" xlink:type="simple">https://binary.pensoft.net/fig/1007100</uri></graphic></fig><fig id="F6" position="float" orientation="portrait"><object-id xmlns:xlink="http://www.w3.org/1999/xlink" content-type="doi" xlink:type="simple">10.3897/zookeys.1196.119509.figure6</object-id><object-id xmlns:xlink="http://www.w3.org/1999/xlink" content-type="arpha" xlink:type="simple">CB116240-67B7-52C1-A436-2921489D29DA</object-id><label>Figure 6.</label><caption><p>Distributional records of the <italic><tp:taxon-name><tp:taxon-name-part taxon-name-part-type="genus" reg="Anyphaena">Anyphaena</tp:taxon-name-part></tp:taxon-name></italic> spp. <bold>A</bold><italic><tp:taxon-name><tp:taxon-name-part taxon-name-part-type="genus" reg="Anyphaena">A.</tp:taxon-name-part><tp:taxon-name-part taxon-name-part-type="species" reg="cibagou">cibagou</tp:taxon-name-part></tp:taxon-name></italic> Wang &amp; Mi, sp. nov. and <italic><tp:taxon-name><tp:taxon-name-part taxon-name-part-type="genus" reg="Anyphaena">A.</tp:taxon-name-part><tp:taxon-name-part taxon-name-part-type="species" reg="linzhi">linzhi</tp:taxon-name-part></tp:taxon-name></italic> Wang &amp; Mi, sp. nov. <bold>B</bold><italic><tp:taxon-name><tp:taxon-name-part taxon-name-part-type="genus" reg="Anyphaena">A.</tp:taxon-name-part><tp:taxon-name-part taxon-name-part-type="species" reg="shufui">shufui</tp:taxon-name-part></tp:taxon-name></italic> Wang &amp; Mi, sp. nov. and <italic><tp:taxon-name><tp:taxon-name-part taxon-name-part-type="genus" reg="Anyphaena">A.</tp:taxon-name-part><tp:taxon-name-part taxon-name-part-type="species" reg="yejiei">yejiei</tp:taxon-name-part></tp:taxon-name></italic> Wang &amp; Mi, sp. nov.</p></caption><graphic xmlns:xlink="http://www.w3.org/1999/xlink" xlink:href="zookeys-1196-001_article-119509__-g006.jpg" position="float" orientation="portrait" xlink:type="simple" id="oo_1007101.jpg"><uri content-type="original_file" xlink:type="simple">https://binary.pensoft.net/fig/1007101</uri></graphic></fig><p>Epigyne-vulva (Fig. <xref ref-type="fig" rid="F5">5E, F, I</xref>): wider than long; atrium anteriorly located, slit-shaped; copulatory openings located on the lateral sides of atrium; copulatory ducts widened at base, and then folded and acutely narrowed to tube-shaped portions, which curved medially and with oval, terminal accessory glands; spermathecae elongate-oval, touched; fertilization ducts lamellar.</p><p><bold>Male.</bold> Unknown.</p></tp:treatment-sec><tp:treatment-sec sec-type="distribution" id="SECID0ERRAG"><title>Distribution.</title><p>Known only from the type locality in Xizang, China (Fig. <xref ref-type="fig" rid="F6">6B</xref>).</p></tp:treatment-sec><ref-list><ref id="B2"><mixed-citation xmlns:xlink="http://www.w3.org/1999/xlink" xlink:type="simple"><person-group><name name-style="western"><surname>Feng</surname><given-names>P</given-names></name><name name-style="western"><surname>Ma</surname><given-names>YY</given-names></name><name name-style="western"><surname>Yang</surname><given-names>ZZ</given-names></name></person-group> (<year>2012</year>) <article-title>A new species of genus <italic><tp:taxon-name><tp:taxon-name-part taxon-name-part-type="genus">Anyphaena</tp:taxon-name-part></tp:taxon-name></italic> from China (<tp:taxon-name><tp:taxon-name-part taxon-name-part-type="order">Araneae</tp:taxon-name-part></tp:taxon-name>: <tp:taxon-name><tp:taxon-name-part taxon-name-part-type="family">Anyphaenidae</tp:taxon-name-part></tp:taxon-name>).</article-title><source>Acta Arachnologica Sinica</source><volume>21</volume>(<issue>2</issue>): <fpage>72</fpage>–<lpage>75</lpage>.</mixed-citation></ref></ref-list></tp:taxon-treatment>
