# Supplementary material for: ﻿Four new species of Anyphaena Sundevall, 1833 from Xizang, China (Araneae, Anyphaenidae)
Source: Zookeys. 2024 Mar 21;1196:1–14. doi: 10.3897/zookeys.1196.119509 (PMC10979179; doi:10.3897/zookeys.1196.119509)
Supplement: XML Treatment for Anyphaena yejiei [file zookeys.1196.119509-treatment4.xml]

<!DOCTYPE tp:taxon-treatment
  PUBLIC "-//TaxonX//DTD Taxonomic Treatment Publishing DTD v0 20100105//EN" "tax-treatment-NSO.dtd">
<tp:taxon-treatment xmlns:tp="http://www.plazi.org/taxpub"><tp:treatment-meta><kwd-group><label>Taxon classification</label><kwd>
                <named-content content-type="kingdom">Animalia</named-content>
              </kwd><kwd>
                <named-content content-type="order">Araneae</named-content>
              </kwd><kwd>
                <named-content content-type="family">Anyphaenidae</named-content>
              </kwd></kwd-group><mixed-citation publication-type="journal"><person-group><name><surname>Li</surname><given-names>Shikai</given-names></name><name><surname>Wang</surname><given-names>Shilin</given-names></name><name><surname>Mi</surname><given-names>Xiaoqi</given-names></name><name><surname>Wang</surname><given-names>Cheng</given-names></name></person-group><article-title>﻿Four new species of <italic><tp:taxon-name><tp:taxon-name-part taxon-name-part-type="genus" reg="Anyphaena">Anyphaena</tp:taxon-name-part></tp:taxon-name></italic> Sundevall, 1833 from Xizang, China (<tp:taxon-name><tp:taxon-name-part taxon-name-part-type="order">Araneae</tp:taxon-name-part></tp:taxon-name>, <tp:taxon-name><tp:taxon-name-part taxon-name-part-type="family">Anyphaenidae</tp:taxon-name-part></tp:taxon-name>)</article-title><source>Zookeys</source><day>21</day><month>03</month><year>2024</year><volume>1196</volume><fpage>1</fpage><lpage>14</lpage><pub-id pub-id-type="doi">10.3897/zookeys.1196.119509</pub-id></mixed-citation></tp:treatment-meta><tp:nomenclature><label>﻿</label><tp:taxon-name>
              <object-id xmlns:xlink="http://www.w3.org/1999/xlink" content-type="arpha" xlink:type="simple">A8CA2D01-793D-5D0E-939C-168E5EB62416</object-id>
              <tp:taxon-name-part taxon-name-part-type="genus" reg="Anyphaena">Anyphaena</tp:taxon-name-part>
              <tp:taxon-name-part taxon-name-part-type="species" reg="yejiei">yejiei</tp:taxon-name-part>
              <object-id xmlns:xlink="http://www.w3.org/1999/xlink" content-type="zoobank" xlink:type="simple">https://zoobank.org/71FE6C75-DCE8-4CDB-A4C6-8136566069C7</object-id>
            </tp:taxon-name><tp:taxon-authority>Wang &amp; Mi</tp:taxon-authority><tp:taxon-status xmlns:xlink="http://www.w3.org/1999/xlink" xlink:type="simple">sp. nov.</tp:taxon-status><xref ref-type="fig" rid="F5">Figs 5C, D, G, H, J</xref><xref ref-type="fig" rid="F6">, 6B</xref></tp:nomenclature><tp:treatment-sec sec-type="type material" id="SECID0ENTAG"><title>Type material.</title><p><bold><italic>Holotype</italic></bold> ♀ (<abbrev xmlns:xlink="http://www.w3.org/1999/xlink" xlink:title="Tongren University" id="ABBRID0EYTAG" xlink:type="simple">TRU</abbrev>-XZ-ANY-00016), China: Xizang Autonomous Region, Linzhi City, Chayu County, Cibagou National Nature Reserve (<named-content xmlns:xlink="http://www.w3.org/1999/xlink" content-type="dwc:verbatimCoordinates" xlink:type="simple"><named-content content-type="geo-json" specific-use="{&#34;type&#34;:&#34;Point&#34;,&#34;coordinates&#34;:[97.014333,28.777000]}" id="NCID0E6TAG" xlink:type="simple">28°46.62′N, 97°0.86′E</named-content></named-content>, ca 2880 m), 24 Jun. 2023, C. Wang et al. leg. <bold><italic>Paratypes</italic></bold> 4♀ (<abbrev xmlns:xlink="http://www.w3.org/1999/xlink" xlink:title="Tongren University" id="ABBRID0EHUAG" xlink:type="simple">TRU</abbrev>-XZ-ANY-0017–0020), same data as for holotype; 2♀ (<abbrev xmlns:xlink="http://www.w3.org/1999/xlink" xlink:title="Tongren University" id="ABBRID0ELUAG" xlink:type="simple">TRU</abbrev>-XZ-ANY-0021–0022), Cibagou National Nature Reserve (<named-content xmlns:xlink="http://www.w3.org/1999/xlink" content-type="dwc:verbatimCoordinates" xlink:type="simple"><named-content content-type="geo-json" specific-use="{&#34;type&#34;:&#34;Point&#34;,&#34;coordinates&#34;:[97.047667,28.690500]}" id="NCID0ESUAG" xlink:type="simple">28°41.43′N, 97°2.86′E</named-content></named-content>, ca 2570 m), 25 Jun. 2023, C. Wang leg.</p></tp:treatment-sec><tp:treatment-sec sec-type="etymology" id="SECID0EXUAG"><title>Etymology.</title><p>The species is named after Mr Yejie Lin, who contributed to the taxonomic study of Chinese <italic><tp:taxon-name><tp:taxon-name-part taxon-name-part-type="genus" reg="Anyphaena">Anyphaena</tp:taxon-name-part></tp:taxon-name></italic> species and helped with species identification; noun (name) in genitive case.</p></tp:treatment-sec><tp:treatment-sec sec-type="diagnosis" id="SECID0EEVAG"><title>Diagnosis.</title><p><italic><tp:taxon-name><tp:taxon-name-part taxon-name-part-type="genus" reg="Anyphaena">Anyphaena</tp:taxon-name-part><tp:taxon-name-part taxon-name-part-type="species" reg="yejiei">yejiei</tp:taxon-name-part></tp:taxon-name></italic> sp. nov. is similar to that of <italic><tp:taxon-name><tp:taxon-name-part taxon-name-part-type="genus" reg="Anyphaena">A.</tp:taxon-name-part><tp:taxon-name-part taxon-name-part-type="species" reg="shenzhen">shenzhen</tp:taxon-name-part></tp:taxon-name></italic> Lin &amp; Li, 2021 in having a very long, distorted copulatory duct, but it can be easily distinguished by the medially located atrium and medially originated copulatory duct (Fig. <xref ref-type="fig" rid="F5">5G, H</xref>), vs anteriorly located atrium and anteriorly originated copulatory duct in <italic><tp:taxon-name><tp:taxon-name-part taxon-name-part-type="genus" reg="Anyphaena">A.</tp:taxon-name-part><tp:taxon-name-part taxon-name-part-type="species" reg="shenzhen">shenzhen</tp:taxon-name-part></tp:taxon-name></italic> (<xref ref-type="bibr" rid="B5">Lin et al. 2021</xref>: fig. 6A, B). It also resembles that of <italic><tp:taxon-name><tp:taxon-name-part taxon-name-part-type="genus" reg="Anyphaena">A.</tp:taxon-name-part><tp:taxon-name-part taxon-name-part-type="species" reg="cibagou">cibagou</tp:taxon-name-part></tp:taxon-name></italic> sp. nov. in having a similar median septum, but it can be easily distinguished by the medially located atrium and much thinner and coiled copulatory ducts (Fig. <xref ref-type="fig" rid="F5">5G, H</xref>), vs anteriorly located atrium and much thicken, and not coiled copulatory ducts in <italic><tp:taxon-name><tp:taxon-name-part taxon-name-part-type="genus" reg="Anyphaena">A.</tp:taxon-name-part><tp:taxon-name-part taxon-name-part-type="species" reg="cibagou">cibagou</tp:taxon-name-part></tp:taxon-name></italic> sp. nov. (Fig. <xref ref-type="fig" rid="F2">2D, E</xref>).</p></tp:treatment-sec><tp:treatment-sec sec-type="description" id="SECID0ERXAG"><title>Description.</title><p><bold>Female</bold> (Fig. <xref ref-type="fig" rid="F5">5C, D, G, H, J</xref>). Total length 7.84. Carapace 3.00 long, 2.44 wide. Abdomen 4.72 long, 3.00 wide. Clypeus height 0.17. Eye sizes: <abbrev xmlns:xlink="http://www.w3.org/1999/xlink" xlink:title="anterior median eye" id="ABBRID0E4XAG" xlink:type="simple">AME</abbrev> 0.11, <abbrev xmlns:xlink="http://www.w3.org/1999/xlink" xlink:title="anterior lateral eye" id="ABBRID0EBYAG" xlink:type="simple">ALE</abbrev> 0.16, <abbrev xmlns:xlink="http://www.w3.org/1999/xlink" xlink:title="posterior median eye" id="ABBRID0EFYAG" xlink:type="simple">PME</abbrev> 0.15, <abbrev xmlns:xlink="http://www.w3.org/1999/xlink" xlink:title="posterior lateral eye" id="ABBRID0EJYAG" xlink:type="simple">PLE</abbrev> 0.17. Measurements of legs: I 7.92 (2.12, 0.75, 2.10, 1.94, 1.01); II 7.18 (1.95, 0.78, 1.77, 1.72, 0.96); III 5.15 (1.36, 0.60, 1.14, 1.46, 0.59); IV 7.39 (2.05, 0.70, 1.77, 2.23, 0.64). Carapace pale yellow to brown, with sub-oval thorax and elevated cephalon bearing big, brown markings; fovea longitudinal, dark red. Chelicerae red-brown, with four promarginal and seven retromarginal teeth. Endites dark yellow, almost paralleled. Labium dark brown, with pale distal portion bearing dense dark setae. Sternum yellow, almost heart-shaped, with small dark-brown spots. Legs pale to brown. Abdomen elongated, dorsum fuchsia, with irregular yellow and fuchsia markings; venter pale, covered with brown spots laterally.</p><p>Epigyne-vulva (Fig. <xref ref-type="fig" rid="F5">5G, H, J</xref>): longer than wide, with oval, medially located atrium separated by the sub-oval septum; copulatory openings beneath the lateral margin of atrium; copulatory ducts long, forming complicated coils and with medially located, bar-shaped accessory glands extending downward; spermathecae elongated, touched, with two sub-spherical portions; fertilization ducts lamellar, originate at the anterior portions of the outside spherical potions of spermathecae.</p><p><bold>Male.</bold> Unknown.</p></tp:treatment-sec><tp:treatment-sec sec-type="distribution" id="SECID0EXYAG"><title>Distribution.</title><p>Known only from the type locality in Xizang, China (Fig. <xref ref-type="fig" rid="F6">6B</xref>).</p></tp:treatment-sec><tp:treatment-sec><!--Section generated to contain objects referenced in tp:taxon-treatment.--><fig id="F5" position="float" orientation="portrait"><object-id xmlns:xlink="http://www.w3.org/1999/xlink" content-type="doi" xlink:type="simple">10.3897/zookeys.1196.119509.figure5</object-id><object-id xmlns:xlink="http://www.w3.org/1999/xlink" content-type="arpha" xlink:type="simple">8B188CC6-4D24-5E8E-8371-B8BD3A74D547</object-id><label>Figure 5.</label><caption><p>Female holotypes of <italic><tp:taxon-name><tp:taxon-name-part taxon-name-part-type="genus" reg="Anyphaena">Anyphaena</tp:taxon-name-part></tp:taxon-name></italic> spp. <bold>A, B, E, F, I</bold><italic><tp:taxon-name><tp:taxon-name-part taxon-name-part-type="genus" reg="Anyphaena">A.</tp:taxon-name-part><tp:taxon-name-part taxon-name-part-type="species" reg="shufui">shufui</tp:taxon-name-part></tp:taxon-name></italic> Wang &amp; Mi, sp. nov. <bold>C, D, G, H, J</bold><italic><tp:taxon-name><tp:taxon-name-part taxon-name-part-type="genus" reg="Anyphaena">A.</tp:taxon-name-part><tp:taxon-name-part taxon-name-part-type="species" reg="yejiei">yejiei</tp:taxon-name-part></tp:taxon-name></italic> Wang &amp; Mi, sp. nov. <bold>A, C</bold> habitus, dorsal view <bold>B, D</bold> ditto, ventral view <bold>E, G</bold> epigyne, ventral view <bold>F, H</bold> vulva, dorsal view <bold>I, J</bold> schematic course of copulatory duct, dorsal view. Scale bars: 1.0 mm (<bold>A–D</bold>); 0.2 mm (<bold>E–H</bold>).</p></caption><graphic xmlns:xlink="http://www.w3.org/1999/xlink" xlink:href="zookeys-1196-001_article-119509__-g005.jpg" position="float" orientation="portrait" xlink:type="simple" id="oo_1007100.jpg"><uri content-type="original_file" xlink:type="simple">https://binary.pensoft.net/fig/1007100</uri></graphic></fig><fig id="F6" position="float" orientation="portrait"><object-id xmlns:xlink="http://www.w3.org/1999/xlink" content-type="doi" xlink:type="simple">10.3897/zookeys.1196.119509.figure6</object-id><object-id xmlns:xlink="http://www.w3.org/1999/xlink" content-type="arpha" xlink:type="simple">CB116240-67B7-52C1-A436-2921489D29DA</object-id><label>Figure 6.</label><caption><p>Distributional records of the <italic><tp:taxon-name><tp:taxon-name-part taxon-name-part-type="genus" reg="Anyphaena">Anyphaena</tp:taxon-name-part></tp:taxon-name></italic> spp. <bold>A</bold><italic><tp:taxon-name><tp:taxon-name-part taxon-name-part-type="genus" reg="Anyphaena">A.</tp:taxon-name-part><tp:taxon-name-part taxon-name-part-type="species" reg="cibagou">cibagou</tp:taxon-name-part></tp:taxon-name></italic> Wang &amp; Mi, sp. nov. and <italic><tp:taxon-name><tp:taxon-name-part taxon-name-part-type="genus" reg="Anyphaena">A.</tp:taxon-name-part><tp:taxon-name-part taxon-name-part-type="species" reg="linzhi">linzhi</tp:taxon-name-part></tp:taxon-name></italic> Wang &amp; Mi, sp. nov. <bold>B</bold><italic><tp:taxon-name><tp:taxon-name-part taxon-name-part-type="genus" reg="Anyphaena">A.</tp:taxon-name-part><tp:taxon-name-part taxon-name-part-type="species" reg="shufui">shufui</tp:taxon-name-part></tp:taxon-name></italic> Wang &amp; Mi, sp. nov. and <italic><tp:taxon-name><tp:taxon-name-part taxon-name-part-type="genus" reg="Anyphaena">A.</tp:taxon-name-part><tp:taxon-name-part taxon-name-part-type="species" reg="yejiei">yejiei</tp:taxon-name-part></tp:taxon-name></italic> Wang &amp; Mi, sp. nov.</p></caption><graphic xmlns:xlink="http://www.w3.org/1999/xlink" xlink:href="zookeys-1196-001_article-119509__-g006.jpg" position="float" orientation="portrait" xlink:type="simple" id="oo_1007101.jpg"><uri content-type="original_file" xlink:type="simple">https://binary.pensoft.net/fig/1007101</uri></graphic></fig><fig id="F2" position="float" orientation="portrait"><object-id xmlns:xlink="http://www.w3.org/1999/xlink" content-type="doi" xlink:type="simple">10.3897/zookeys.1196.119509.figure2</object-id><object-id xmlns:xlink="http://www.w3.org/1999/xlink" content-type="arpha" xlink:type="simple">AA063496-09AA-5345-BFF5-9AA8E123B204</object-id><label>Figure 2.</label><caption><p>Copulatory organs of <italic><tp:taxon-name><tp:taxon-name-part taxon-name-part-type="genus" reg="Anyphaena">Anyphaena</tp:taxon-name-part><tp:taxon-name-part taxon-name-part-type="species" reg="cibagou">cibagou</tp:taxon-name-part></tp:taxon-name></italic> Wang &amp; Mi, sp. nov., male holotype and female paratype <bold>A</bold> male palp, prolateral view <bold>B</bold> ditto, ventral view <bold>C</bold> ditto, retrolateral view <bold>D</bold> epigyne, ventral view <bold>E</bold> vulva, dorsal view <bold>F</bold> schematic course of copulatory duct, dorsal view. Scale bars: 0.2 mm.</p></caption><graphic xmlns:xlink="http://www.w3.org/1999/xlink" xlink:href="zookeys-1196-001_article-119509__-g002.jpg" position="float" orientation="portrait" xlink:type="simple" id="oo_1007097.jpg"><uri content-type="original_file" xlink:type="simple">https://binary.pensoft.net/fig/1007097</uri></graphic></fig></tp:treatment-sec><ref-list><ref id="B5"><mixed-citation xmlns:xlink="http://www.w3.org/1999/xlink" xlink:type="simple"><person-group><name name-style="western"><surname>Lin</surname><given-names>YJ</given-names></name><name name-style="western"><surname>Marusik</surname><given-names>YM</given-names></name><name name-style="western"><surname>Gao</surname><given-names>CX</given-names></name><name name-style="western"><surname>Xu</surname><given-names>H</given-names></name><name name-style="western"><surname>Zhang</surname><given-names>XQ</given-names></name><name name-style="western"><surname>Wang</surname><given-names>ZY</given-names></name><name name-style="western"><surname>Zhu</surname><given-names>WH</given-names></name><name name-style="western"><surname>Li</surname><given-names>SQ</given-names></name></person-group> (<year>2021</year>) <article-title>Twenty-three new spider species (<tp:taxon-name><tp:taxon-name-part taxon-name-part-type="class">Arachnida</tp:taxon-name-part></tp:taxon-name>: <tp:taxon-name><tp:taxon-name-part taxon-name-part-type="order">Araneae</tp:taxon-name-part></tp:taxon-name>) from Asia.</article-title><source>Zoological Systematics</source><volume>46</volume>(<issue>2</issue>): <fpage>91</fpage>–<lpage>152</lpage>. <ext-link xlink:href="10.11865/zs.2021201" ext-link-type="doi" xlink:type="simple">https://doi.org/10.11865/zs.2021201</ext-link></mixed-citation></ref></ref-list></tp:taxon-treatment>
